# Supplementary material for: Cloning and Expression of Class I Chitinase Genes from Four Mangrove Species under Heavy Metal Stress
Source: Plants (Basel). 2023 Jul 26;12(15):2772. doi: 10.3390/plants12152772 (PMC10421288; doi:10.3390/plants12152772)
Supplement: Supplementary file 1 [file plants-12-02772-s001.zip]

Archive with 1 entries (1 files):
- plants-2422404-supplementary.docx
